# Supplementary material for: COVID-19 Outcomes in Patients with Hematologic Malignancies in the Era of COVID-19 Vaccination and the Omicron Variant
Source: Cancers (Basel). 2024 Jan 16;16(2):379. doi: 10.3390/cancers16020379 (PMC10814951; doi:10.3390/cancers16020379)
Supplement: Supplementary file 1 [file cancers-16-00379-s001.zip]

Archive with 1 entries (1 files):
- cancers-2744585-supplementary.pdf
